# Supplementary material for: Upconversion Nanoparticles Encapsulated with Molecularly Imprinted Amphiphilic Copolymer as a Fluorescent Probe for Specific Biorecognition
Source: Polymers (Basel). 2021 Oct 13;13(20):3522. doi: 10.3390/polym13203522 (PMC8539580; doi:10.3390/polym13203522)
Supplement: Supplementary file 1 [file polymers-13-03522-s001.zip]

Archive with 1 entries (1 files):
- polymers-1408224-supplementary.pdf
